# Supplementary material for: The Stress Response of the Holothurian Central Nervous System: A Transcriptomic Analysis
Source: Int J Mol Sci. 2022 Nov 2;23(21):13393. doi: 10.3390/ijms232113393 (PMC9657328; doi:10.3390/ijms232113393)
Supplement: Supplementary file 1 [file ijms-23-13393-s001.zip]

Archive with 1 entries (1 files):
- ijms-1972311-supplementary.pdf
